# Supplementary material for: PtpA protein from Mycobacterium avium subsp. paratuberculosis as a potential marker of rheumatoid arthritis in humans
Source: PLoS One. 2025 Jan 3;20(1):e0316727. doi: 10.1371/journal.pone.0316727 (PMC11698356; doi:10.1371/journal.pone.0316727)
Supplement: S1 Data — (XLSX) [file pone.0316727.s001.xlsx]

## Sheet: RA patients
Clinical data
Sample number	DAS28 VSG	Activity	Plate #	OD			Average	Average-control
1	2.57	Remission	1	0.49	0.5	0.502	0.497333	0.373333
2	1.9	Remission	2	0.507	0.627	0.469	0.534333	0.410333
3	2.58	Remission	2	0.592	0.686	0.706	0.661333	0.537333
4	0.97	Remission	2	0.48	0.571	0.57	0.540333	0.416333
5	2.57	Remission	2	0.478	0.504	0.503	0.495	0.371
6	2.13	Remission	2	0.742	0.767	0.742	0.750333	0.626333
7	1.13	Remission	2	0.441	0.499	0.521	0.487	0.363
8	2.31	Remission	2	0.697	0.694	0.747	0.712667	0.588667
9	2.49	Remission	2	0.603	0.625	0.626	0.618	0.494
10	2.14	Remission	2	0.617	0.597	0.616	0.61	0.486
11	2.54	Remission	2	0.756	0.765	0.736	0.752333	0.628333
12	2.17	Remission	2	0.479	0.465	0.446	0.463333	0.339333
13	2.38	Remission	2	0.537	0.515	0.53	0.527333	0.403333
14	2.42	Remission	3	0.701	0.705	0.702	0.702667	0.546667
15	1.9	Remission	2	0.588	0.614	0.513	0.571667	0.447667
16	2.25	Remission	2	0.437	0.461	0.493	0.463667	0.328667
17	1.11	Remission	2	0.505	0.494	0.466	0.488333	0.364333
18	1.75	Remission	3	0.691	0.695	0.735	0.707	0.5814
19	1.25	Remission	2	0.703	0.648	0.644	0.665	0.541
20	2.38	Remission	3	0.614	0.601	0.633	0.616	0.46
21	2.06	Remission	3	0.698	0.751	0.732	0.727	0.571
22	2.18	Remission	3	0.62	0.65	0.671	0.647	0.491
23	2.4	Remission	3	0.574	0.607	0.616	0.599	0.443
24	1.46	Remission	3	0.586	0.544	0.584	0.571333	0.415333
25	1.61	Remission	3	0.724	0.641	0.655	0.673333	0.517333
26	3.02	Low	1	0.304	0.314	0.284	0.300667	0.176667
27	3.1	Low	1	0.552	0.559	0.521	0.544	0.42
29	2.7	Low	3	0.724	0.641	0.655	0.673333	0.517333
29	2.71	Low	2	0.435	0.441	0.431	0.435667	0.311667
30	2.63	Low	3	0.672	0.677	0.702	0.683667	0.527667
31	2.97	Low	3	0.627	0.676	0.673	0.658667	0.502667
32	3.17	Low	3	0.69	0.733	0.714	0.712333	0.556333
33	2.71	Low	3	0.654	0.683	0.695	0.677333	0.542333
34	3.15	Low	3	0.734	0.766	0.737	0.745667	0.589667
35	3.01	Low	3	0.6	0.645	0.656	0.633667	0.477667
36	2.92	Low	3	0.699	0.695	0.756	0.716667	0.560667
37	2.92	Low	3	0.623	0.657	0.613	0.631	0.496
38	3.03	Low	3	0.614	0.622	0.625	0.620333	0.464333
39	3.13	Low	3	0.762	0.779	0.779	0.773333	0.617333
40	2.94	Low	3	0.672	0.585	0.579	0.612	0.456
41	2.88	Low	3	0.89	0.839	0.855	0.861333	0.705333
42	2.89	Low	3	0.816	0.825	0.835	0.825333	0.669333
43	3.04	Low	3	0.465	0.467	0.653	0.528333	0.393333
44	2.89	Low	3	0.714	0.742	0.728	0.728	0.572
45	3.13	Low	3	0.72	0.713	0.693	0.708667	0.573667
46	2.61	Low	3	0.771	0.786	0.794	0.783667	0.627667
47	2.77	Low	3	0.542	0.518	0.49	0.516667	0.360667
48	2.88	Low	3	0.89	0.839	0.855	0.861333	0.705333
49	3.07	Low	4	0.716	0.746	0.727	0.729667	0.567667
50	2.84	Low	4	0.587	0.625	0.603	0.605	0.47
51	3.84	Moderate	1	0.719	0.763	0.746	0.742667	0.618667
52	4.79	Moderate	1	0.57	0.67	0.71	0.65	0.515
53	4.31	Moderate	1	0.486	0.466	0.471	0.474333	0.350333
54	5	Moderate	1	0.335	0.321	0.31	0.322	0.198
55	3.23	Moderate	1	0.47	0.397	0.378	0.415	0.28
56	3.52	Moderate	1	0.287	0.273	0.285	0.281667	0.157667
57	4.47	Moderate	1	0.497	0.491	0.51	0.499333	0.375333
58	4.48	Moderate	1	0.89	0.84	0.82	0.85	0.715
59	3.65	Moderate	1	0.375	0.349	0.388	0.370667	0.246667
60	4.97	Moderate	1	0.7	0.65	0.72	0.69	0.555
61	3.6	Moderate	1	0.552	0.512	0.543	0.535667	0.411667
62	3.67	Moderate	1	0.402	0.407	0.373	0.394	0.27
63	5.07	Moderate	1	0.357	0.421	0.423	0.400333	0.276333
64	3.97	Moderate	1	0.66	0.74	0.69	0.696667	0.561667
65	3.45	Moderate	1	0.617	0.617	0.622	0.618667	0.494667
66	4.77	Moderate	1	0.455	0.46	0.455	0.456667	0.332667
67	4.84	Moderate	2	0.524	0.582	0.542	0.549333	0.425333
68	4.38	Moderate	2	0.83	0.82	0.75	0.8	0.665
69	3.5	Moderate	2	0.664	0.742	0.77	0.725333	0.601333
70	2.96	Moderate	2	0.502	0.532	0.574	0.536	0.412
71	3.5	Moderate	2	0.532	0.528	0.569	0.543	0.419
72	4.25	Moderate	2	0.536	0.616	0.614	0.588667	0.464667
73	3.95	Moderate	2	0.479	0.465	0.446	0.463333	0.339333
74	4.13	Moderate	2	0.366	0.346	0.366	0.359333	0.235333
75	3.84	Moderate	2	0.743	0.669	0.621	0.677667	0.553667
76	5.28	High	1	0.516	0.49	0.539	0.515	0.391
77	5.23	High	1	0.559	0.543	0.53	0.544	0.42
78	6.25	High	1	0.618	0.647	0.652	0.639	0.515
79	5.19	High	1	0.54	0.574	0.59	0.568	0.433
80	6.71	High	1	0.465	0.485	0.454	0.468	0.344
81	6.27	High	1	0.589	0.585	0.558	0.577333	0.453333
82	5.65	High	1	0.215	0.224	0.212	0.217	0.093
83	5.49	High	1	0.367	0.358	0.367	0.364	0.24
84	5.9	High	1	0.409	0.388	0.413	0.403333	0.279333
85	5.42	High	1	0.283	0.277	0.27	0.276667	0.152667
86	5.88	High	1	0.357	0.342	0.384	0.361	0.237
87	5.78	High	1	0.497	0.496	0.518	0.503667	0.379667
88	6.07	High	1	0.458	0.421	0.476	0.451667	0.327667
89	5.62	High	1	0.581	0.613	0.572	0.588667	0.453667
90	7.52	High	1	0.402	0.407	0.373	0.394	0.27
91	5.33	High	1	0.552	0.512	0.543	0.535667	0.411667
92	5.46	High	2	0.652	0.685	0.713	0.683333	0.548333
93	5.45	High	2	0.762	0.779	0.779	0.773333	0.649333
94	6.66	High	2	0.816	0.825	0.835	0.825333	0.701333
95	5.17	High	2	0.722	0.608	0.615	0.648333	0.524333
96	5.2	High	3	0.612	0.659	0.646	0.639	0.483
97	6.31	High	4	0.687	0.733	0.685	0.701667	0.539667
98	5.51	High	2	0.715	0.679	0.662	0.685333	0.561333
99	6.678	High	3	0.788	0.783	0.791	0.787333	0.631333
100	6.42	High	4	0.633	0.644	0.636	0.637667	0.475667

## Sheet: Controls
Clinic data
Sample ID	Plate	OD			Average	Average-control	Total
1	4	0.395	0.413	0.433	0.413667	0.251667
2	4	0.339	0.347	0.375	0.353667	0.191667
3	4	0.343	0.339	0.344	0.342	0.18
4	4	0.291	0.302	0.303	0.298667	0.136667
5	4	0.307	0.333	0.347	0.329	0.167
6	4	0.25	0.264	0.269	0.261	0.099
7	4	0.287	0.29	0.301	0.292667	0.130667
9	4	0.395	0.413	0.433	0.413667	0.251667
10	4	0.296	0.292	0.287	0.291667	0.129667
11	4	0.278	0.282	0.217	0.259	0.097
12	4	0.356	0.377	0.376	0.369667	0.207667
13	4	0.284	0.276	0.229	0.263	0.101
14	4	0.521	0.459	0.515	0.498333	0.336333
15	4	0.278	0.296	0.304	0.292667	0.130667
16	4	0.363	0.35	0.247	0.32	0.158
17	4	0.749	0.752	0.501	0.667333	0.505333
18	4	0.339	0.347	0.375	0.353667	0.191667
19	4	0.343	0.339	0.344	0.342	0.18
20	4	0.291	0.302	0.303	0.298667	0.136667
21	4	0.313	0.341	0.336	0.33	0.168
22
23	4	0.248	0.227	0.187	0.220667	0.0586667
24	4	0.25	0.257	0.193	0.233333	0.0713333
25	4	0.245	0.271	0.278	0.264667	0.102667
26	5	0.265	0.26	0.247	0.257333	0.107333
27	5	0.262	0.284	0.219	0.255	0.105
28	5	0.251	0.25	0.289	0.263333	0.113333
29	5	0.195	0.207	0.211	0.204333	0.0543333
30	5	0.267	0.21	0.305	0.260667	0.110667
32	5	0.218	0.225	0.222	0.221667	0.0716667
33	5	0.226	0.2	0.193	0.206333	0.0563333
34	5	0.29	0.273	0.268	0.277	0.127
35	5	0.293	0.308	0.281	0.294	0.144
36	5	0.325	0.329	0.33	0.328	0.178
37	5	0.28	0.277	0.273	0.276667	0.126667
38	5	0.264	0.271	0.242	0.259	0.109
39	5	0.249	0.183	0.253	0.228333	0.0783333
40	5	0.352	0.359	0.355	0.355333	0.205333
41	5	0.278	0.263	0.279	0.273333	0.123333
42	5	0.17	0.167	0.161	0.166	0.016
43	5	0.271	0.271	0.252	0.264667	0.114667
44	5	0.27	0.252	0.248	0.256667	0.106667
45	5	0.31	0.28	0.324	0.304667	0.154667
46	5	0.282	0.302	0.285	0.289667	0.139667
47	5	0.245	0.189	0.255	0.229667	0.0796667
48	5	0.281	0.335	0.319	0.311667	0.161667
49	5	0.285	0.281	0.297	0.287667	0.137667
50	5	0.3	0.288	0.297	0.295	0.145
51	5	0.276	0.294	0.271	0.280333	0.130333
52	5	0.246	0.198	0.204	0.216	0.066
53	5	0.377	0.329	0.278	0.328	0.178
54	5	0.177	0.178	0.13	0.161667	0.0116667
55	5	0.182	0.171	0.181	0.178	0.028
56	5	0.233	0.241	0.212	0.228667	0.0786667
57	5	0.277	0.269	0.273	0.273	0.123
58	6	0.596	0.632	0.612	0.613333	0.449333
59	6	0.359	0.36	0.358	0.359	0.195
60	6	0.285	0.3	0.307	0.297333	0.133333
61	6	0.358	0.375	0.335	0.356	0.192
62	6	0.186	0.233	0.252	0.223667	0.0596667
63	6	0.318	0.372	0.353	0.347667	0.183667
64	6	0.357	0.353	0.341	0.350333	0.186333
65	6	0.232	0.238	0.221	0.230333	0.0663333
66	6	0.3	0.343	0.397	0.346667	0.182667
67	6	0.629	0.65	0.681	0.653333	0.489333
68	6	0.339	0.327	0.329	0.331667	0.167667
69	6	0.314	0.292	0.288	0.298	0.134
70	6	0.231	0.227	0.246	0.234667	0.0706667
71	6	0.265	0.277	0.267	0.269667	0.105667
72	6	0.221	0.22	0.225	0.222	0.058
73	6	0.235	0.241	0.239	0.238333	0.0743333
74	6	0.35	0.369	0.377	0.365333	0.201333
75	6	0.361	0.347	0.342	0.35	0.186
76	6	0.467	0.488	0.485	0.48	0.316
77	6	0.458	0.503	0.476	0.479	0.315
78	6	0.233	0.285	0.283	0.267	0.103
79	6	0.34	0.344	0.359	0.347667	0.183667
80	6	0.347	0.355	0.377	0.359667	0.195667
81	6	0.32	0.307	0.326	0.317667	0.153667
82	6	0.307	0.265	0.27	0.280667	0.116667
83	6	0.723	0.639	0.419	0.593667	0.429667
84	6	0.368	0.362	0.246	0.325333	0.161333
85	6	0.876	0.891	0.766	0.844333	0.680333
86	6	0.253	0.437	0.38	0.356667	0.192667
87	6	0.842	0.824	0.668	0.778	0.614
88	6	0.7	0.615	0.598	0.637667	0.473667
89	7	0.164	0.217	0.192	0.191	0.027
90	7	0.597	0.605	0.569	0.590333	0.426333
91	7	0.55	0.546	0.549	0.548333	0.384333
92	7	0.977	0.948	0.96	0.961667	0.797667
93	7	0.052	0.055	0.178	0.095	-0.069
94	7	0.39	0.466	0.408	0.421333	0.257333
95	7	0.231	0.245	0.241	0.239	0.075
96	7	0.31	0.336	0.33	0.325333	0.161333
97	7	0.193	0.187	0.203	0.194333	0.0303333
98	7	0.212	0.21	0.216	0.212667	0.0486667
99	7	0.282	0.262	0.28	0.274667	0.110667
100	7	0.342	0.314	0.318	0.324667	0.160667
101	7	0.16	0.159	0.143	0.154	-0.01
102	7	0.237	0.228	0.218	0.227667	0.0636667
103	7	0.296	0.318	0.313	0.309	0.145
